# Supplementary material for: Percutaneous nephrostomy for complex renal stones: Percutaneous renal access behind the stone versus renal calyx dilation
Source: PLoS One. 2022 Dec 1;17(12):e0278485. doi: 10.1371/journal.pone.0278485 (PMC9714915; doi:10.1371/journal.pone.0278485)
Supplement: S1 Data — (XLSX) [file pone.0278485.s001.xlsx]

## Sheet: Raw data
Patient coding	approach: 1 = behind the stone 2= dilated renal calyx	Age(years)	Gender, 1=male, 2=female	Laterality, Lt = 1, Rt = 2 both = 3	Calculi type, 1 = renal pelvis only, 2= borderline staghorn, 3 = partial staghorn, 4 = complete staghorn	Calculi diameter (cm)	Puncture location, upper pole = 1 mid pole =2 lower pole =3	PCN Success/fail, success =1 fail = 2	Complication, no complication = 1 complication = 2	Major/minor complication, no complication = 1, minor complication = 2 major complication= 3	F/U (days)	F/U Procedure (percutaneous nephrolithotomy = 1 other procedure for removal stone = 2 conservative treatment = 3)
1	1	63	1	1	3	3.2	3	1	2	2	8	2
2	1	72	1	1	3	3	3	1	1	1	58	3
3	1	52	1	2	3	3.7	3	1	2	2	14	3
4	1	59	2	2	3	3.5	3	1	1	1	8	1
5	1	59	2	2	3	3.6	2	1	1	1	13	2
6	1	61	1	2	3	3.1	2	1	2	2	29	2
7	1	75	2	1	3	3.3	3	1	1	1	10	1
8	1	86	2	3	Lt: 4 Rt: 3	Lt : 5.6 Rt: 3.4	Rt: 3 Lt: 3	Rt: 1 Lt : 1	Rt: 1 Lt: 2	Rt: 1 Lt: 2	49	3
9	1	47	1	1	3	3.5	3	1	2	2	9	1
10	1	76	2	1	3	3.3	3	1	1	1	8	1
11	1	30	1	1	3	3.1	3	1	1	1	7	1
12	1	96	1	2	4	5.5	3	1	1	1	12	3
13	1	70	2	1	3	3	3	1	1	1	8	1
14	1	68	1	1	3	3.7	3	1	1	1	9	1
15	1	46	1	2	4	4.8	3	1	1	1	11	1
16	1	71	2	2	3	3	3	1	1	1	1	3
17	1	65	1	2	2	3.1	3	1	1	1	11	1
18	1	74	2	2	3	3.2	3	1	1	1	20	2
19	1	54	1	1	3	4	2	1	1	1	7	1
20	1	52	1	2	4	5.2	3	1	1	1	5	1
21	1	54	2	2	3	3.6	2	1	1	1	2	1
22	1	74	1	1	3	3.4	3	1	1	1	2	1
23	1	66	1	1	3	3	3	1	1	1	2	1
24	1	72	1	2	3	3.3	3	1	1	1	2	1
25	1	68	1	1	3	3.5	2	1	1	1	10	1
26	1	63	1	1	4	6	3	1	1	1	8	1
27	1	48	1	1	3	3.5	3	1	1	1	2	1
28	1	82	2	1	4	6	3	1	2	2	10	3
29	1	68	2	1	3	3.1	2	1	1	1	2	1
30	1	78	1	1	4	4.6	3	1	1	1	2	1
31	1	85	2	2	3	3.1	3	1	1	1	5	2
32	1	76	2	2	4	4.7	3	1	1	1	2	1
33	1	79	1	1	3	4.1	3	1	1	1	12	1
34	1	63	1	1	4	3.4	3	1	1	1	2	1
35	1	54	2	1	3	3.8	3	1	1	1	2	1
36	1	68	1	2	3	3.3	3	1	1	1	11	2
37	1	82	2	2	3	3.2	3	1	1	1	1	3
38	1	77	2	1	3	4.2	2	1	1	1	17	1
39	2	90	1	1	1	4.3	3	1	1	1	2	3
40	2	81	2	2	1	3.1	3	1	1	1	24	2
41	2	72	2	2	1	3	3	1	1	1	6	2
42	2	77	2	2	1	3.1	3	1	2	2	30	2
43	2	61	1	2	1	3.9	3	1	1	1	10	2
44	2	76	1	1	1	3.1	3	1	1	1	17	2
45	2	94	1	1	1	3.7	2	1	2	2	12	3
46	2	82	1	2	3	3.2	3	1	1	1	23	1
47	2	65	2	1	3	3.1	3	1	2	2	15	2
48	2	66	1	1	3	3.3	3	1	1	1	8	1
49	2	38	2	2	2	3.2	2	1	1	1	7	2
50	2	56	1	1	2	3.1	3	1	1	1	8	1
51	2	54	1	2	1	3.5	2	1	1	1	12	1
52	2	58	2	2	2	3.1	3	1	1	1	13	1
53	2	54	2	2	3	3.3	3	1	1	1	11	1
54	2	64	1	1	3	3.2	2	1	1	1	5	1
55	2	80	1	2	3	5	3	1	2	2	8	3
56	2	52	2	2	2	3.3	2	1	1	1	8	1
57	2	83	2	1	1	4.5	3	1	2	3	22	3
58	2	51	1	2	1	3.3	3	1	1	1	17	1
59	2	78	2	2	1	3.1	2	1	2	2	30	3
60	2	76	2	2	2	4.1	3	1	1	1	11	2
61	2	65	1	2	3	3.5	2	1	2	2	25	1
62	2	57	1	1	1	3.1	3	1	1	1	10	1
63	2	68	2	1	1	3.2	3	1	1	1	12	1
64	2	93	2	2	1	3.01	2	1	1	1	1	3
65	2	90	2	1	1	3.7	2	1	2	2	28	3
66	2	51	2	1	1	3.3	3	1	1	1	12	1
67	2	55	1	1	1	3.1	2	1	1	1	18	1
68	2	60	1	1	1	3	3	1	1	1	4	3
69	2	71	2	1	1	3.2	3	1	1	1	2	1
